# Supplementary material for: Limb myology and muscle architecture of the Indian rhinoceros Rhinoceros unicornis and the white rhinoceros Ceratotherium simum (Mammalia: Rhinocerotidae)
Source: PeerJ. 2021 May 11;9:e11314. doi: 10.7717/peerj.11314 (PMC8121076; doi:10.7717/peerj.11314)
Supplement: Supplemental Information 4 [file peerj-09-11314-s004.xlsx]

## Sheet: Muscle mass comparison
				Haughton (1867): R. unicornis		Etienne et al. (2021): R. unicornis		Etienne et al. (2021): C. simum
Muscle	Abb.	Limb	N°	Mass (g)	Mass (% of limb muscle mass)	Mass (g)	Mass (%)	Mass (g)	Mass (%)
Omotransversarius	OT	Fore	1	680	2.12693	3600	4.29379	1288	1.91901
Brachiocephalicus	BC	Fore	2	992	3.10281	1797	2.14332	1881	2.80253
Pectorales	PC	Fore	3	6264	19.5928	12033	14.352	12514	18.6448			TOTAL MASS (g)
Serrati ventrales	SV	Fore	4	2240	7.00635	10969	13.0829	Damaged				R. unicornis (Haughton)	R. unicornis (This study)	C. simum (This study)
Trapezius	TP	Fore	5	907	2.83695	1866	2.22561	643	0.958014		Forelimb	31971	83842	67118
Rhomboideus	RHB	Fore	6	241	0.753808	Missing		1264	1.88325		Hindlimb	30811	86257	65997
Latissimus dorsi	LD	Fore	7	1729	5.40803	8073	9.62883	7767	11.5722
Supraspinatus	SSP	Fore	8	2353	7.35979	4636	5.52945	2510	3.73968
Infraspinatus	ISP	Fore	9	1559	4.87629	3771	4.49775	3391	5.0523
Subscapularis	SSC	Fore	10	794	2.4835	2406	2.86968	1532	2.28255
Deltoideus	DL	Fore	11	723	2.26142	2863	3.41476	2401	3.57728
Teres major	TRS	Fore	12	595	1.86106	2317	2.76353	572	0.85223
Coracobrachialis	CB	Fore	13	71	0.222076	617	0.735908	1523	2.26914
Biceps brachii	BB	Fore	14	610	1.90798	1833	2.18626	2034	3.03048
Brachialis	BR	Fore	15	978	3.05902	Missing/merged with BRA		317	0.472303
Triceps	Tlo/TLA/TM	Fore	16	6974	21.8135	17420	20.7772	18308	27.2773
Tensor fasciae antebrachiae	TFA	Fore	17	Not reported		434	0.51764	1166	1.73724
Brachioradialis	BRA	Fore	18	50	0.156392	1966	2.34489	121	0.18028
Extensor carpi radialis	ECR	Fore	19	1063	3.32489	Missing		2465	3.67264
Ulnaris lateralis	UL	Fore	20	780	2.43971	2082	2.48324	1503	2.23934
Extensor carpi obliquus	ECO	Fore	21	128	0.400363	230	0.274326	28	0.0417176
Extensor digitorum communis	EDC	Fore	22	383	1.19796	931	1.11042	1026	1.52865
Extensor digitorum lateralis	EDLaF	Fore	23	170	0.531732	632	0.753799	561	0.835841
Flexor carpi radialis	FCR	Fore	24	248	0.775703	630	0.751413	481	0.716648
Flexor carpi ulnaris	FCU	Fore	25	128	0.400363	Missing		200	0.297983
Flexor digitorum superficialis	FDSF	Fore	26	553	1.72969	607	0.723981	427	0.636193
Flexor digitorum profundus	FDPF	Fore	27	553	1.72969	2129	2.5393	1195	1.78045
Palmaris longus		Fore	28	177	0.553627	Missing		Missing
Flexor pollicis longus		Fore	29	28	0.0875794	Missing		Missing
Gluteus superficialis	GSP	Hind	30	6266	20.3369	14250	16.5204	1711	2.59254
Gluteus medius	GMD	Hind	31	2792	9.0617	8250	9.56444	5771	8.74434
Gluteus profundus	GPF	Hind	32	369	1.19762	688	0.797616	887	1.344
Psoas major	PMJ	Hind	33	1347	4.37182	295	0.342001	2563	3.88351
Psoas minor	PMN	Hind	34	Not reported		Missing		680	1.03035
Illiacus	IL	Hind	35	978	3.17419	863	1.0005	1834	2.77891
Obturator et gemelli	OG	Hind	36	695	2.25569	1579	1.83058	1833	2.7774
Tensor fasciae latae	TFL	Hind	37	1914	6.21207	6000	6.95596	3975	6.023
Gluteobiceps	GB	Hind	38	1361	4.41725	9200	10.6658	17642	26.7315
Semitendinosus	ST	Hind	39	1814	5.88751	7483	8.67524	4514	6.8397
Semimembranosus	SM	Hind	40	1871	6.07251	5400	6.26036	4433	6.71697
Vastus lateralis	VL	Hind	41	1545	5.01444	6000	6.95596	4007	6.07149
Vastus medialis	VM	Hind	42	1177	3.82006	3200	3.70984	2697	4.08655
Vastus intermedius		Hind	43	610	1.97981	Missing/merged with VL/VM		Missing/merged with VL/VM
Rectus femoris	RF	Hind	44	1531	4.969	6000	6.95596	3251	4.92598
Pectineus	PTN	Hind	45	794	2.577	2252	2.6108	133	0.201524
Sartorius	SRT	Hind	46	354	1.14894	557	0.645745	721	1.09247
Gracilis	GRC	Hind	47	1276	4.14138	3400	3.94171	3061	4.63809
Adductores	ADD	Hind	48	1460	4.73857	4500	5.21697	2300	3.48501
Gastrocnemius	GC	Hind	49	822	2.66788	1949	2.25953	1171	1.77432
Popliteus	PP	Hind	50	156	0.506313	122	0.141438	Missing
Tibialis cranialis	TCR	Hind	51	283	0.918503	925	1.07238	385	0.58336
Extensor digitorum longus	EDLo	Hind	52	553	1.79481	1371	1.58944	1272	1.92736
Extensor digitorum lateralis	EDLaH	Hind	53	Not reported		223	0.25853	97	0.146976
Peroneus longus		Hind	54	50	0.16228	Homologies unclear		Missing
Peroneus brevis		Hind	55	99	0.321314	Homologies unclear		Missing
Fibularis 1		Hind	56	Homologies unclear		154	0.178536	Missing
Fibularis 2		Hind	57	Homologies unclear		38	0.0440544	Missing
Flexor digitorum profundus	FDSH	Hind	58	595	1.93113	1362	1.579	1059	1.60462
Flexor digitorum superficialis	FDPH	Hind	59	99	0.321314	196	0.227228	Tendinous
